# Supplementary material for: High prevalence and low intensity of Echinophthirius horridus infection in seals revealed by high effort sampling
Source: Sci Rep. 2024 Jun 20;14:14258. doi: 10.1038/s41598-024-64890-z (PMC11190234; doi:10.1038/s41598-024-64890-z)
Supplement: Supplementary file 1 — Supplementary Information. [file 41598_2024_64890_MOESM1_ESM.xlsx]

## Sheet: Title page 
Title	High prevalence and low intensity of Echinophthirius horridus infection in seals revealed by high effort sampling
Authors	Insa Herzog	Ursula Siebert	Kristina Lehnert

## Sheet: Table titles and legend
Table title	Legends /Descriptions
Legends sex_body area	Explanation of the numbers used in the column "Sex" and "Body area" in the following tables Additional data_E_h_Pv and Additional data_E_h_Pv
Aditional data_E_h_Pv	Dataset of investigated harbour seals containing sex, age group and species of the infected seal, intensity of the E.horridus infection, E. horriuds infected body area and counted male, female adult lice and nymph (stage 1-3) specimen
Aditional data_E_h_Hg	Dataset of investigated grey seals containing sex, age group and species of the infected seal, intensity of the E.horridus infection, E.horridus infected body area and counted male, female adult lice and nymph (stage 1-3) specimen

## Sheet: Legends sex_body area
Column	Number	Explanation
Sex	0	female seal
	1	male seal
Body area	1	Head
	2	Flippers
	3	Entire body
	4	Head and Flippers

## Sheet: Additional data_E_h_Pv
Sex	Intensity	Adult male lice specimen (n)	Adult female lice specimen (n)	Nymph 1	Nymph 2	Nymph 3	Nits	Species	Age groups	Body area
1	96	16	59	3	6	12	12	Phoca vitulina	yearling	3
1	20	9	11					Phoca vitulina	yearling	3
1	10	3	6					Phoca vitulina	yearling	1
1	22	7	15					Phoca vitulina	yearling	2
0	0							Phoca vitulina	yearling	0
1	6	2	3		1			Phoca vitulina	adult	4
1	0							Phoca vitulina	young-of-the-year	0
1	0							Phoca vitulina	young-of-the-year	0
1	8	3	5					Phoca vitulina	young-of-the-year	1
1	1		1					Phoca vitulina	young-of-the-year	1
1	6	4	2					Phoca vitulina	young-of-the-year	1
1	0							Phoca vitulina	young-of-the-year	1
0	10	2	8					Phoca vitulina	young-of-the-year	1
1	5	2	3					Phoca vitulina	young-of-the-year	1
0	4	1	3					Phoca vitulina	young-of-the-year	1
1	3		3					Phoca vitulina	young-of-the-year	1
1	5	4	1					Phoca vitulina	young-of-the-year	1
0	4	1	3					Phoca vitulina	yearling	1
0	32	16	13		2	1		Phoca vitulina	young-of-the-year	3
1	0							Phoca vitulina	young-of-the-year	0
0	1	1						Phoca vitulina	young-of-the-year	1
1	2		2					Phoca vitulina	young-of-the-year	1
0	2	2						Phoca vitulina	young-of-the-year	1
1	1		1					Phoca vitulina	young-of-the-year	1
1	3	2	1				3	Phoca vitulina	young-of-the-year	1
0	0							Phoca vitulina	young-of-the-year	0
0	0							Phoca vitulina	young-of-the-year	0
0	0							Phoca vitulina	young-of-the-year	0
1	7	4	3					Phoca vitulina	young-of-the-year	1
1	8	2	6					Phoca vitulina	young-of-the-year	1
0	6	1	5					Phoca vitulina	young-of-the-year	1
1	1		1					Phoca vitulina	young-of-the-year	1
1	12	4	8					Phoca vitulina	young-of-the-year	1
0	0							Phoca vitulina	young-of-the-year	0
1	0							Phoca vitulina	young-of-the-year	0
1	0							Phoca vitulina	young-of-the-year	0
0	0							Phoca vitulina	young-of-the-year	0
0	5	2	3					Phoca vitulina	young-of-the-year	1
1	5	1	4					Phoca vitulina	young-of-the-year	1
0	1		1					Phoca vitulina	young-of-the-year	1
0	0							Phoca vitulina	young-of-the-year	0
0	0							Phoca vitulina	young-of-the-year	0
1	0							Phoca vitulina	young-of-the-year	0
0	0							Phoca vitulina	young-of-the-year	0
0	0							Phoca vitulina	young-of-the-year	0
1	1		1					Phoca vitulina	young-of-the-year	1
1	1		1					Phoca vitulina	young-of-the-year	1
1	5	2	3					Phoca vitulina	young-of-the-year	1
0	0							Phoca vitulina	young-of-the-year	0
0	0							Phoca vitulina	young-of-the-year	0
1	0							Phoca vitulina	young-of-the-year	0
0	1		1					Phoca vitulina	young-of-the-year	1
1	0							Phoca vitulina	young-of-the-year	0
1	0							Phoca vitulina	young-of-the-year	0
0	1		1					Phoca vitulina	young-of-the-year	1
0	1		1					Phoca vitulina	young-of-the-year	1
1	1		1					Phoca vitulina	young-of-the-year	2
0	0							Phoca vitulina	young-of-the-year	0
0	0							Phoca vitulina	adult	0
0	0							Phoca vitulina	adult	0
0	0							Phoca vitulina	adult	0
1	0							Phoca vitulina	yearling	0
0	0							Phoca vitulina	yearling	0
1	0							Phoca vitulina	yearling	0
1	4		4					Phoca vitulina	yearling	4
0	2	1	1					Phoca vitulina	yearling	2
0	0							Phoca vitulina	young-of-the-year	1
1	3		3					Phoca vitulina	young-of-the-year	1
0	4	1	3				1	Phoca vitulina	young-of-the-year	1
0	8	2	6					Phoca vitulina	yearling	1
0	40	10	19	3	3	5	7	Phoca vitulina	yearling	3

## Sheet: Additional data E_h_Hg
Intensity	Adult male lice specimen (n)	Adult female lice specimen (n)	Nymph 1	Nymph 2	Nymph 3	Nits	Species	Sex	Age groups	Body area
50	18	23	1	4	4	3	Halichoerus grypus	1	adult	3
2		2					Halichoerus grypus	1	young-of-the-year	1
120	40	53	2	5	20	28	Halichoerus grypus	1	adult	3
0							Halichoerus grypus	0	adult	0
0							Halichoerus grypus	0	yearling	0
0							Halichoerus grypus	1	yearling	0
26	4	19		1	2	1	Halichoerus grypus	0	yearling	3
5	1	4					Halichoerus grypus	0	adult	1
10	2	8					Halichoerus grypus	1	adult	1
2		2					Halichoerus grypus	1	young-of-the-year	1
